# Supplementary material for: Mechanical characterization of PVA hydrogels’ rate-dependent response using multi-axial loading
Source: PLoS One. 2020 May 12;15(5):e0233021. doi: 10.1371/journal.pone.0233021 (PMC7217472; doi:10.1371/journal.pone.0233021)
Supplement: S1 Data — (XLSX) [file pone.0233021.s004.xlsx]

## Sheet: Fig4
4.40581	ul/s		18.2931	ul/s		51.53	ul/s
V(ul)	P(Mpa)		V(ul)	P(Mpa)		V(ul)	P(Mpa)
0	0		0	0		0	0
5	0		5	0		3	0
10	0		10	0		8.4	0
15	0.00231781		15	0.00178366		11	0.00232087
20	0.00429778		20	0.00390623		15	0.00463482
25	0.00605822		25	0.00611896		20	0.00725704
30	0.00781867		30	0.00851381		25	0.00958177
35	0.00957911		35	0.0109934		30	0.0119524
40	0.0113396		40	0.0134872		35	0.0143652
45	0.0131		45	0.015948		40	0.0168166
50	0.0148604		50	0.0183487		45	0.0193029
55	0.0166209		55	0.0206789		50	0.0218205
60	0.0183813		60	0.022942		55	0.0243658
65	0.0201418		65	0.0251514		60	0.026935
70	0.0219022		70	0.0273273		65	0.0295246
75	0.0236627		75	0.0294938		70	0.0321309
80	0.0254231		80	0.0316749		75	0.0347503
85	0.0271836		85	0.033892		80	0.037379
90	0.028944		90	0.0361598		85	0.0400136
95	0.0307045		95	0.0384836		90	0.0426503
100	0.0324649		100	0.0408558		95	0.0452854
105	0.0342253		105	0.0432524		100	0.0479154
110	0.0359858		110	0.04563		105	0.0505365
						110	0.0531452

## Sheet: Fig5
0.1			0.2			0.3			0.4			0.5			0.6			0.7			0.8
t	Shear stress		t	Shear stress		t	Shear stress		t	Shear stress		t	Shear stress		t	Shear stress		t	Shear stress		t	Shear stress
0	0		0	0		0	0		0	0		0	0		0	0		0	0		0	0
1	0.000115744		1	9.93886e-05		1	0.000146206		1	0.000160754		1	0.000160916		1	0.000164127		1	0.00017109		1	0.000177669
2	0.000351963		2	0.000297612		2	0.000369332		2	0.000353325		2	0.000359152		2	0.000361739		2	0.00037311		2	0.000383972
3	0.000660534		3	0.000572096		3	0.000637103		3	0.000573414		3	0.00058724		3	0.000587403		3	0.00060188		3	0.000615621
4	0.000993332		4	0.000900263		4	0.000926799		4	0.000815351		4	0.000838022		4	0.000835814		4	0.000853273		4	0.000869352
5	0.00130223		5	0.00125954		5	0.00122355		5	0.00107303		5	0.00110492		5	0.00110194		5	0.0011233		5	0.00114197
6	0.00153911		6	0.00162734		6	0.00151872		6	0.00134067		6	0.00138213		6	0.00138114		6	0.00140819		6	0.0014304
7	0.00165585		7	0.00198111		7	0.00180843		7	0.00161344		7	0.00166482		7	0.00166928		7	0.00170443		7	0.00173172
8	0.00165095		8	0.00229825		8	0.00209217		8	0.00188784		8	0.0019492		8	0.00196279		8	0.00200887		8	0.00204322
9	0.00165		9	0.0025562		9	0.0023715		9	0.00216198		9	0.00223265		9	0.00225873		9	0.00231871		9	0.0023624
10	0.00164905		10	0.00273238		10	0.0026489		10	0.00243569		10	0.00251367		10	0.00255485		10	0.00263155		10	0.00268701
11	0.0016481		11	0.00280421		11	0.0029267		11	0.00271035		11	0.00279188		11	0.00284959		11	0.00294547		11	0.00301509
12	0.00164715		12	0.00279803		12	0.00320613		12	0.00298872		12	0.00306795		12	0.00314208		12	0.00325894		12	0.00334495
13	0.0016462		13	0.00279676		13	0.00348646		13	0.00327445		13	0.00334342		13	0.0034321		13	0.00357093		13	0.00367522
14	0.00164524		14	0.0027955		14	0.00376429		14	0.00357152		14	0.0036206		14	0.00372009		14	0.00388084		14	0.00400483
15	0.00164428		15	0.00279425		15	0.00403286		15	0.00388341		15	0.00390225		15	0.00400702		15	0.00418852		15	0.00433301
16	0.00164333		16	0.002793		16	0.00428162		16	0.0042122		16	0.00419135		16	0.00429435		16	0.0044942		16	0.00465931
17	0.00164237		17	0.00279175		17	0.00449571		17	0.00455746		17	0.00449078		17	0.00458391		17	0.00479854		17	0.00498356
18	0.00164141		18	0.00279051		18	0.00465573		18	0.00491493		18	0.00480289		18	0.00487778		18	0.00510248		18	0.00530589
19	0.00164045		19	0.00278927		19	0.00473752		19	0.00527506		19	0.00512914		19	0.00517812		19	0.00540728		19	0.00562669
20	0.00163949		20	0.00278804		20	0.00471632		20	0.00562142		20	0.00546956		20	0.00548703		20	0.0057144		20	0.00594657
21	0.00163854		21	0.00278682		21	0.00471055		21	0.00592886		21	0.00582226		21	0.00580636		21	0.00602544		21	0.0062664
22	0.00163758		22	0.0027856		22	0.00470491		22	0.00616155		22	0.00618285		22	0.00613748		22	0.00634208		22	0.00658717
23	0.00163663		23	0.00278438		23	0.0046994		23	0.00627251		23	0.00654381		23	0.00648108		23	0.00666596		23	0.00691007
24	0.00163568		24	0.00278317		24	0.00469402		24	0.00625988		24	0.00689379		24	0.00683687		24	0.00699858		24	0.00723634
25	0.00163473		25	0.00278197		25	0.00468878		25	0.00624769		25	0.00721695		25	0.00720338		25	0.0073412		25	0.0075673
26	0.00163379		26	0.00278077		26	0.00468365		26	0.00623592		26	0.00749211		26	0.00757762		26	0.00769471		26	0.00790425
27	0.00163284		27	0.00277958		27	0.00467866		27	0.00622456		27	0.00769197		27	0.00795476		27	0.00805951		27	0.00824844
28	0.0016319		28	0.00277839		28	0.00467378		28	0.00621361		28	0.00753497		28	0.00832785		28	0.00843536		28	0.00860099
29	0.00163097		29	0.00277721		29	0.00466902		29	0.00620304		29	0.00751565		29	0.00868739		29	0.00882121		29	0.00896282
30	0.00163004		30	0.00277603		30	0.00466438		30	0.00619285		30	0.007497		30	0.00902104		30	0.00921507		30	0.0093346
31	0.00162911		31	0.00277486		31	0.00465985		31	0.00618302		31	0.00747901		31	0.00931316		31	0.00961383		31	0.00971664
32	0.00162819		32	0.0027737		32	0.00465544		32	0.00617355		32	0.00746164		32	0.00954442		32	0.0100131		32	0.0101088
33	0.00162727		33	0.00277254		33	0.00465113		33	0.00616442		33	0.00744488		33	0.00953241		33	0.0104528		33	0.0105106
34	0.00162636		34	0.00277139		34	0.00464693		34	0.00615563		34	0.00742871		34	0.00950215		34	0.0108926		34	0.0109206
35	0.00162545		35	0.00277024		35	0.00464284		35	0.00614716		35	0.00741312		35	0.00947306		35	0.0113323		35	0.011337
36	0.00162455		36	0.0027691		36	0.00463884		36	0.006139		36	0.00739807		36	0.00944511		36	0.0117		36	0.0117571
37	0.00162366		37	0.00276797		37	0.00463495		37	0.00613115		37	0.00738356		37	0.00941825		37	0.0117846		37	0.0121771
38	0.00162277		38	0.00276684		38	0.00463116		38	0.00612359		38	0.00736957		38	0.00939245		38	0.0117615		38	0.0125923
39	0.00162189		39	0.00276571		39	0.00462746		39	0.00611631		39	0.00735607		39	0.00936768		39	0.011739		39	0.0129971
40	0.00162101		40	0.0027646		40	0.00462386		40	0.00610931		40	0.00734305		40	0.0093439		40	0.011717		40	0.0133841
41	0.00162014		41	0.00276349		41	0.00462035		41	0.00610258		41	0.0073305		41	0.00932108		41	0.0116956		41	0.013745
42	0.00161928		42	0.00276238		42	0.00461693		42	0.0060961		42	0.0073184		42	0.00929918		42	0.0116747		42	0.0140698
43	0.00161843		43	0.00276128		43	0.0046136		43	0.00608988		43	0.00730673		43	0.00927817		43	0.0116543		43	0.0143467
44	0.00161758		44	0.00276019		44	0.00461035		44	0.00608389		44	0.00729547		44	0.00925802		44	0.0116344		44	0.0143622
45	0.00161674		45	0.00275911		45	0.00460719		45	0.00607813		45	0.00728462		45	0.0092387		45	0.011615		45	0.0143374
46	0.00161591		46	0.00275803		46	0.00460411		46	0.0060726		46	0.00727416		46	0.00922018		46	0.011596		46	0.0143508
47	0.00161509		47	0.00275695		47	0.00460111		47	0.00606729		47	0.00726407		47	0.00920242		47	0.0115776		47	0.0142786
48	0.00161427		48	0.00275589		48	0.00459819		48	0.00606218		48	0.00725434		48	0.00918541		48	0.0115596		48	0.0142506
49	0.00161346		49	0.00275483		49	0.00459535		49	0.00605728		49	0.00724495		49	0.00916911		49	0.0115421		49	0.0142235
50	0.00161267		50	0.00275378		50	0.00459258		50	0.00605257		50	0.0072359		50	0.0091535		50	0.011525		50	0.0141973
51	0.00161188		51	0.00275273		51	0.00458988		51	0.00604804		51	0.00722717		51	0.00913855		51	0.0115083		51	0.014172
52	0.00161109		52	0.00275169		52	0.00458726		52	0.0060437		52	0.00721874		52	0.00912423		52	0.0114921		52	0.0141475
53	0.00161032		53	0.00275065		53	0.0045847		53	0.00603953		53	0.00721061		53	0.00911052		53	0.0114762		53	0.0141238
54	0.00160956		54	0.00274963		54	0.00458222		54	0.00603552		54	0.00720277		54	0.0090974		54	0.0114608		54	0.0141009
55	0.00160881		55	0.00274861		55	0.0045798		55	0.00603168		55	0.0071952		55	0.00908483		55	0.0114458		55	0.0140788
56	0.00160806		56	0.00274759		56	0.00457744		56	0.00602798		56	0.00718789		56	0.00907281		56	0.0114311		56	0.0140574
57	0.00160733		57	0.00274659		57	0.00457515		57	0.00602444		57	0.00718083		57	0.0090613		57	0.0114169		57	0.0140367
58	0.0016066		58	0.00274559		58	0.00457292		58	0.00602104		58	0.00717401		58	0.00905029		58	0.011403		58	0.0140167
59	0.00160589		59	0.00274459		59	0.00457075		59	0.00601777		59	0.00716742		59	0.00903974		59	0.0113894		59	0.0139973
60	0.00160518		60	0.00274361		60	0.00456864		60	0.00601463		60	0.00716105		60	0.00902966		60	0.0113762		60	0.0139786
61	0.00160449		61	0.00274263		61	0.00456658		61	0.00601162		61	0.0071549		61	0.00902		61	0.0113634		61	0.0139605
62	0.0016038		62	0.00274166		62	0.00456458		62	0.00600872		62	0.00714895		62	0.00901076		62	0.0113509		62	0.013943
63	0.00160312		63	0.00274069		63	0.00456264		63	0.00600594		63	0.00714319		63	0.00900191		63	0.0113387		63	0.0139261
64	0.00160246		64	0.00273973		64	0.00456074		64	0.00600327		64	0.00713762		64	0.00899345		64	0.0113268		64	0.0139098
65	0.0016018		65	0.00273878		65	0.0045589		65	0.0060007		65	0.00713222		65	0.00898534		65	0.0113152		65	0.0138939
66	0.00160116		66	0.00273783		66	0.00455711		66	0.00599823		66	0.00712699		66	0.00897757		66	0.0113039		66	0.0138786
67	0.00160052		67	0.0027369		67	0.00455537		67	0.00599586		67	0.00712193		67	0.00897013		67	0.0112929		67	0.0138638
68	0.0015999		68	0.00273597		68	0.00455367		68	0.00599357		68	0.00711701		68	0.008963		68	0.0112822		68	0.0138494
69	0.00159928		69	0.00273504		69	0.00455202		69	0.00599137		69	0.00711225		69	0.00895617		69	0.0112718		69	0.0138355
70	0.00159868		70	0.00273413		70	0.00455041		70	0.00598925		70	0.00710762		70	0.00894961		70	0.0112617		70	0.0138221
71	0.00159809		71	0.00273322		71	0.00454885		71	0.00598721		71	0.00710313		71	0.00894332		71	0.0112518		71	0.0138091
72	0.00159751		72	0.00273231		72	0.00454733		72	0.00598524		72	0.00709876		72	0.00893728		72	0.0112422		72	0.0137965
73	0.00159693		73	0.00273142		73	0.00454585		73	0.00598334		73	0.00709452		73	0.00893148		73	0.0112328		73	0.0137842
74	0.00159637		74	0.00273053		74	0.0045444		74	0.00598151		74	0.00709039		74	0.00892591		74	0.0112236		74	0.0137724
75	0.00159582		75	0.00272965		75	0.004543		75	0.00597974		75	0.00708636		75	0.00892055		75	0.0112147		75	0.0137609
76	0.00159528		76	0.00272877		76	0.00454164		76	0.00597802		76	0.00708244		76	0.00891539		76	0.0112061		76	0.0137498
77	0.00159476		77	0.00272791		77	0.00454031		77	0.00597636		77	0.00707862		77	0.00891042		77	0.0111976		77	0.013739
78	0.00159424		78	0.00272705		78	0.00453901		78	0.00597475		78	0.00707489		78	0.00890563		78	0.0111894		78	0.0137285
79	0.00159373		79	0.0027262		79	0.00453775		79	0.0059732		79	0.00707125		79	0.008901		79	0.0111814		79	0.0137184
80	0.00159323		80	0.00272535		80	0.00453652		80	0.00597168		80	0.0070677		80	0.00889654		80	0.0111735		80	0.0137085
81	0.00159275		81	0.00272451		81	0.00453533		81	0.00597021		81	0.00706422		81	0.00889222		81	0.0111659		81	0.0136989
82	0.00159227		82	0.00272368		82	0.00453416		82	0.00596878		82	0.00706081		82	0.00888803		82	0.0111585		82	0.0136896
83	0.00159181		83	0.00272286		83	0.00453302		83	0.00596738		83	0.00705748		83	0.00888398		83	0.0111513		83	0.0136806
84	0.00159136		84	0.00272204		84	0.00453192		84	0.00596602		84	0.00705421		84	0.00888005		84	0.0111442		84	0.0136718
85	0.00159091		85	0.00272124		85	0.00453084		85	0.00596469		85	0.00705101		85	0.00887623		85	0.0111373		85	0.0136632
86	0.00159048		86	0.00272043		86	0.00452979		86	0.00596339		86	0.00704787		86	0.00887251		86	0.0111306		86	0.0136549
87	0.00159006		87	0.00271964		87	0.00452876		87	0.00596212		87	0.00704478		87	0.00886889		87	0.011124		87	0.0136467
88	0.00158965		88	0.00271885		88	0.00452776		88	0.00596087		88	0.00704174		88	0.00886535		88	0.0111176		88	0.0136388
89	0.00158925		89	0.00271807		89	0.00452678		89	0.00595965		89	0.00703876		89	0.0088619		89	0.0111114		89	0.0136311
90	0.00158886		90	0.0027173		90	0.00452583		90	0.00595844		90	0.00703582		90	0.00885852		90	0.0111053		90	0.0136236
91	0.00158848		91	0.00271654		91	0.00452489		91	0.00595725		91	0.00703292		91	0.00885522		91	0.0110994		91	0.0136162
92	0.00158811		92	0.00271578		92	0.00452398		92	0.00595608		92	0.00703007		92	0.00885197		92	0.0110936		92	0.013609
93	0.00158775		93	0.00271503		93	0.0045231		93	0.00595493		93	0.00702726		93	0.00884878		93	0.0110879		93	0.013602
94	0.0015874		94	0.00271429		94	0.00452223		94	0.00595379		94	0.00702448		94	0.00884565		94	0.0110824		94	0.0135952
95	0.00158707		95	0.00271355		95	0.00452138		95	0.00595265		95	0.00702174		95	0.00884256		95	0.011077		95	0.0135884
96	0.00158674		96	0.00271283		96	0.00452054		96	0.00595153		96	0.00701903		96	0.00883951		96	0.0110717		96	0.0135819
97	0.00158642		97	0.00271211		97	0.00451973		97	0.00595042		97	0.00701635		97	0.0088365		97	0.0110665		97	0.0135754
98	0.00158611		98	0.00271139		98	0.00451893		98	0.00594931		98	0.00701371		98	0.00883352		98	0.0110614		98	0.0135691
99	0.00158582		99	0.00271069		99	0.00451815		99	0.00594821		99	0.00701108		99	0.00883058		99	0.0110565		99	0.0135629
100	0.00158553		100	0.00270999		100	0.00451739		100	0.00594712		100	0.00700849		100	0.00882765		100	0.0110516		100	0.0135568
101	0.00158525		101	0.0027093		101	0.00451664		101	0.00594602		101	0.00700592		101	0.00882475		101	0.0110469		101	0.0135509
102	0.00158498		102	0.00270862		102	0.00451591		102	0.00594493		102	0.00700337		102	0.00882187		102	0.0110423		102	0.013545
103	0.00158473		103	0.00270794		103	0.00451519		103	0.00594384		103	0.00700085		103	0.008819		103	0.0110377		103	0.0135392
104	0.00158448		104	0.00270727		104	0.00451448		104	0.00594275		104	0.00699835		104	0.00881615		104	0.0110332		104	0.0135336
105	0.00158424		105	0.00270661		105	0.00451378		105	0.00594166		105	0.00699586		105	0.00881331		105	0.0110289		105	0.013528
106	0.00158401		106	0.00270596		106	0.0045131		106	0.00594057		106	0.0069934		106	0.00881047		106	0.0110246		106	0.0135225
107	0.00158379		107	0.00270531		107	0.00451243		107	0.00593947		107	0.00699095		107	0.00880764		107	0.0110204		107	0.013517
108	0.00158358		108	0.00270467		108	0.00451177		108	0.00593837		108	0.00698853		108	0.00880481		108	0.0110162		108	0.0135117
109	0.00158338		109	0.00270404		109	0.00451112		109	0.00593727		109	0.00698612		109	0.00880199		109	0.0110122		109	0.0135064
110	0.00158319		110	0.00270342		110	0.00451048		110	0.00593616		110	0.00698372		110	0.00879916		110	0.0110082		110	0.0135012
111	0.00158301		111	0.0027028		111	0.00450985		111	0.00593505		111	0.00698135		111	0.00879634		111	0.0110043		111	0.013496
112	0.00158283		112	0.00270219		112	0.00450922		112	0.00593393		112	0.00697899		112	0.00879351		112	0.0110004		112	0.0134909
113	0.00158267		113	0.00270159		113	0.00450861		113	0.0059328		113	0.00697664		113	0.00879067		113	0.0109966		113	0.0134859
114	0.00158251		114	0.002701		114	0.00450801		114	0.00593167		114	0.00697431		114	0.00878784		114	0.0109929		114	0.0134809
115	0.00158236		115	0.00270041		115	0.00450741		115	0.00593053		115	0.00697199		115	0.00878499		115	0.0109892		115	0.013476
116	0.00158222		116	0.00269983		116	0.00450682		116	0.00592939		116	0.00696969		116	0.00878215		116	0.0109856		116	0.0134711
117	0.00158209		117	0.00269926		117	0.00450623		117	0.00592824		117	0.00696741		117	0.00877929		117	0.010982		117	0.0134662
118	0.00158197		118	0.00269869		118	0.00450566		118	0.00592707		118	0.00696514		118	0.00877643		118	0.0109785		118	0.0134614
119	0.00158185		119	0.00269813		119	0.00450509		119	0.00592591		119	0.00696288		119	0.00877356		119	0.010975		119	0.0134567
120	0.00158175		120	0.00269758		120	0.00450452		120	0.00592473		120	0.00696064		120	0.00877068		120	0.0109716		120	0.013452
121	0.00158165		121	0.00269704		121	0.00450396		121	0.00592354		121	0.00695842		121	0.0087678		121	0.0109682		121	0.0134473
122	0.00158156		122	0.0026965		122	0.0045034		122	0.00592235		122	0.00695621		122	0.00876491		122	0.0109649		122	0.0134426
123	0.00158147		123	0.00269598		123	0.00450285		123	0.00592115		123	0.00695402		123	0.00876201		123	0.0109616		123	0.013438
124	0.0015814		124	0.00269545		124	0.00450231		124	0.00591994		124	0.00695184		124	0.0087591		124	0.0109583		124	0.0134334
125	0.00158133		125	0.00269494		125	0.00450177		125	0.00591872		125	0.00694968		125	0.00875619		125	0.0109551		125	0.0134289
126	0.00158127		126	0.00269443		126	0.00450123		126	0.00591749		126	0.00694754		126	0.00875328		126	0.0109519		126	0.0134243
127	0.00158121		127	0.00269393		127	0.00450069		127	0.00591626		127	0.00694541		127	0.00875036		127	0.0109487		127	0.0134198
128	0.00158117		128	0.00269344		128	0.00450016		128	0.00591502		128	0.0069433		128	0.00874743		128	0.0109455		128	0.0134154
129	0.00158112		129	0.00269296		129	0.00449964		129	0.00591377		129	0.00694121		129	0.0087445		129	0.0109424		129	0.0134109
130	0.00158109		130	0.00269248		130	0.00449911		130	0.00591251		130	0.00693914		130	0.00874157		130	0.0109394		130	0.0134065
131	0.00158106		131	0.00269201		131	0.00449859		131	0.00591124		131	0.00693709		131	0.00873864		131	0.0109363		131	0.0134021
132	0.00158104		132	0.00269154		132	0.00449807		132	0.00590997		132	0.00693506		132	0.0087357		132	0.0109333		132	0.0133977
133	0.00158103		133	0.00269109		133	0.00449755		133	0.00590869		133	0.00693304		133	0.00873277		133	0.0109302		133	0.0133934
134	0.00158102		134	0.00269064		134	0.00449703		134	0.00590741		134	0.00693105		134	0.00872984		134	0.0109273		134	0.0133891
135	0.00158102		135	0.00269019		135	0.00449652		135	0.00590611		135	0.00692908		135	0.00872691		135	0.0109243		135	0.0133848
136	0.00158102		136	0.00268976		136	0.00449601		136	0.00590482		136	0.00692713		136	0.00872398		136	0.0109213		136	0.0133805
137	0.00158103		137	0.00268933		137	0.0044955		137	0.00590351		137	0.0069252		137	0.00872106		137	0.0109184		137	0.0133762
138	0.00158104		138	0.00268891		138	0.00449499		138	0.00590221		138	0.0069233		138	0.00871814		138	0.0109155		138	0.013372
139	0.00158106		139	0.00268849		139	0.00449448		139	0.00590089		139	0.00692142		139	0.00871523		139	0.0109126		139	0.0133678
140	0.00158109		140	0.00268809		140	0.00449397		140	0.00589958		140	0.00691956		140	0.00871233		140	0.0109097		140	0.0133636
141	0.00158112		141	0.00268769		141	0.00449347		141	0.00589826		141	0.00691773		141	0.00870944		141	0.0109068		141	0.0133594
142	0.00158115		142	0.00268729		142	0.00449296		142	0.00589693		142	0.00691593		142	0.00870656		142	0.010904		142	0.0133552
143	0.00158119		143	0.0026869		143	0.00449246		143	0.00589561		143	0.00691415		143	0.0087037		143	0.0109011		143	0.0133511
144	0.00158124		144	0.00268652		144	0.00449196		144	0.00589428		144	0.00691239		144	0.00870085		144	0.0108983		144	0.013347
145	0.00158129		145	0.00268615		145	0.00449145		145	0.00589295		145	0.00691067		145	0.00869801		145	0.0108954		145	0.0133429
146	0.00158134		146	0.00268578		146	0.00449095		146	0.00589161		146	0.00690897		146	0.00869519		146	0.0108926		146	0.0133388
147	0.0015814		147	0.00268543		147	0.00449045		147	0.00589028		147	0.0069073		147	0.00869239		147	0.0108898		147	0.0133348
148	0.00158146		148	0.00268507		148	0.00448995		148	0.00588895		148	0.00690566		148	0.00868961		148	0.010887		148	0.0133308
149	0.00158152		149	0.00268473		149	0.00448945		149	0.00588761		149	0.00690405		149	0.00868685		149	0.0108843		149	0.0133268
150	0.00158159		150	0.00268439		150	0.00448895		150	0.00588628		150	0.00690247		150	0.00868411		150	0.0108815		150	0.0133228
151	0.00158167		151	0.00268405		151	0.00448845		151	0.00588495		151	0.00690092		151	0.0086814		151	0.0108787		151	0.0133189
152	0.00158174		152	0.00268373		152	0.00448795		152	0.00588362		152	0.0068994		152	0.00867871		152	0.010876		152	0.0133149
153	0.00158182		153	0.00268341		153	0.00448746		153	0.00588229		153	0.00689791		153	0.00867605		153	0.0108732		153	0.013311
154	0.0015819		154	0.00268309		154	0.00448696		154	0.00588097		154	0.00689646		154	0.00867341		154	0.0108705		154	0.0133072
155	0.00158199		155	0.00268279		155	0.00448646		155	0.00587965		155	0.00689504		155	0.00867081		155	0.0108677		155	0.0133033
156	0.00158208		156	0.00268249		156	0.00448597		156	0.00587833		156	0.00689365		156	0.00866823		156	0.010865		156	0.0132995
157	0.00158217		157	0.00268219		157	0.00448547		157	0.00587702		157	0.00689229		157	0.00866569		157	0.0108623		157	0.0132957
158	0.00158226		158	0.00268191		158	0.00448498		158	0.00587571		158	0.00689097		158	0.00866318		158	0.0108596		158	0.0132919
159	0.00158236		159	0.00268163		159	0.00448448		159	0.00587441		159	0.00688968		159	0.00866071		159	0.0108569		159	0.0132882
160	0.00158246		160	0.00268135		160	0.00448399		160	0.00587311		160	0.00688842		160	0.00865827		160	0.0108542		160	0.0132845
161	0.00158256		161	0.00268108		161	0.00448349		161	0.00587183		161	0.00688721		161	0.00865587		161	0.0108515		161	0.0132808
162	0.00158266		162	0.00268082		162	0.004483		162	0.00587055		162	0.00688602		162	0.00865351		162	0.0108488		162	0.0132772
163	0.00158277		163	0.00268057		163	0.00448251		163	0.00586927		163	0.00688487		163	0.00865118		163	0.0108461		163	0.0132736
164	0.00158287		164	0.00268032		164	0.00448202		164	0.00586801		164	0.00688376		164	0.0086489		164	0.0108434		164	0.01327
165	0.00158298		165	0.00268007		165	0.00448153		165	0.00586675		165	0.00688268		165	0.00864666		165	0.0108408		165	0.0132664
166	0.00158309		166	0.00267984		166	0.00448104		166	0.00586551		166	0.00688164		166	0.00864446		166	0.0108381		166	0.0132629
167	0.0015832		167	0.00267961		167	0.00448055		167	0.00586427		167	0.00688063		167	0.0086423		167	0.0108355		167	0.0132594
168	0.00158331		168	0.00267938		168	0.00448007		168	0.00586305		168	0.00687967		168	0.00864018		168	0.0108328		168	0.0132559
169	0.00158342		169	0.00267916		169	0.00447958		169	0.00586183		169	0.00687873		169	0.00863811		169	0.0108302		169	0.0132525
170	0.00158354		170	0.00267895		170	0.0044791		170	0.00586063		170	0.00687784		170	0.00863609		170	0.0108276		170	0.0132491
171	0.00158365		171	0.00267874		171	0.00447861		171	0.00585944		171	0.00687697		171	0.00863411		171	0.010825		171	0.0132458
172	0.00158377		172	0.00267854		172	0.00447813		172	0.00585827		172	0.00687615		172	0.00863218		172	0.0108224		172	0.0132424
173	0.00158388		173	0.00267835		173	0.00447765		173	0.0058571		173	0.00687536		173	0.0086303		173	0.0108198		173	0.0132391
174	0.001584		174	0.00267816		174	0.00447718		174	0.00585595		174	0.00687461		174	0.00862846		174	0.0108172		174	0.0132359
175	0.00158411		175	0.00267797		175	0.0044767		175	0.00585482		175	0.00687389		175	0.00862668		175	0.0108146		175	0.0132327
176	0.00158423		176	0.0026778		176	0.00447623		176	0.0058537		176	0.00687321		176	0.00862494		176	0.0108121		176	0.0132295
177	0.00158434		177	0.00267762		177	0.00447576		177	0.00585259		177	0.00687257		177	0.00862325		177	0.0108095		177	0.0132263
178	0.00158446		178	0.00267746		178	0.00447529		178	0.0058515		178	0.00687196		178	0.00862161		178	0.010807		178	0.0132232
179	0.00158457		179	0.0026773		179	0.00447482		179	0.00585042		179	0.00687139		179	0.00862002		179	0.0108045		179	0.0132202
180	0.00158469		180	0.00267714		180	0.00447436		180	0.00584937		180	0.00687085		180	0.00861848		180	0.010802		180	0.0132171
181	0.0015848		181	0.00267699		181	0.0044739		181	0.00584832		181	0.00687034		181	0.00861699		181	0.0107995		181	0.0132141
182	0.00158491		182	0.00267685		182	0.00447344		182	0.0058473		182	0.00686987		182	0.00861555		182	0.010797		182	0.0132112
183	0.00158503		183	0.00267671		183	0.00447298		183	0.00584629		183	0.00686943		183	0.00861416		183	0.0107946		183	0.0132082
184	0.00158514		184	0.00267657		184	0.00447253		184	0.0058453		184	0.00686903		184	0.00861283		184	0.0107921		184	0.0132053
185	0.00158525		185	0.00267644		185	0.00447208		185	0.00584433		185	0.00686866		185	0.00861154		185	0.0107897		185	0.0132025
186	0.00158536		186	0.00267632		186	0.00447164		186	0.00584338		186	0.00686832		186	0.0086103		186	0.0107873		186	0.0131997
187	0.00158546		187	0.0026762		187	0.0044712		187	0.00584244		187	0.00686802		187	0.00860912		187	0.0107849		187	0.0131969
188	0.00158557		188	0.00267609		188	0.00447076		188	0.00584153		188	0.00686774		188	0.00860798		188	0.0107825		188	0.0131942
189	0.00158568		189	0.00267598		189	0.00447032		189	0.00584063		189	0.0068675		189	0.00860689		189	0.0107802		189	0.0131915
190	0.00158578		190	0.00267588		190	0.00446989		190	0.00583976		190	0.00686728		190	0.00860585		190	0.0107778		190	0.0131888
191	0.00158588		191	0.00267578		191	0.00446947		191	0.0058389		191	0.0068671		191	0.00860486		191	0.0107755		191	0.0131862
192	0.00158598		192	0.00267569		192	0.00446904		192	0.00583806		192	0.00686694		192	0.00860392		192	0.0107732		192	0.0131836
193	0.00158608		193	0.0026756		193	0.00446863		193	0.00583725		193	0.00686681		193	0.00860302		193	0.0107709		193	0.013181
194	0.00158617		194	0.00267552		194	0.00446821		194	0.00583645		194	0.00686671		194	0.00860217		194	0.0107687		194	0.0131785
195	0.00158627		195	0.00267544		195	0.0044678		195	0.00583568		195	0.00686663		195	0.00860137		195	0.0107665		195	0.013176
196	0.00158636		196	0.00267536		196	0.0044674		196	0.00583492		196	0.00686658		196	0.00860061		196	0.0107643		196	0.0131735
197	0.00158645		197	0.00267529		197	0.004467		197	0.00583419		197	0.00686656		197	0.0085999		197	0.0107621		197	0.0131711
198	0.00158654		198	0.00267523		198	0.00446661		198	0.00583348		198	0.00686656		198	0.00859923		198	0.0107599		198	0.0131687
199	0.00158662		199	0.00267517		199	0.00446622		199	0.00583279		199	0.00686658		199	0.00859861		199	0.0107578		199	0.0131664
200	0.0015867		200	0.00267511		200	0.00446583		200	0.00583212		200	0.00686663		200	0.00859802		200	0.0107557		200	0.0131641
201	0.00158678		201	0.00267506		201	0.00446546		201	0.00583147		201	0.00686669		201	0.00859748		201	0.0107536		201	0.0131618
202	0.00158686		202	0.00267502		202	0.00446509		202	0.00583084		202	0.00686678		202	0.00859698		202	0.0107516		202	0.0131595
203	0.00158693		203	0.00267497		203	0.00446472		203	0.00583023		203	0.00686688		203	0.00859652		203	0.0107496		203	0.0131573
204	0.00158701		204	0.00267494		204	0.00446436		204	0.00582965		204	0.006867		204	0.00859609		204	0.0107476		204	0.0131551
205	0.00158708		205	0.0026749		205	0.004464		205	0.00582909		205	0.00686714		205	0.0085957		205	0.0107456		205	0.013153
206	0.00158714		206	0.00267487		206	0.00446366		206	0.00582854		206	0.0068673		206	0.00859535		206	0.0107437		206	0.0131508
207	0.0015872		207	0.00267485		207	0.00446331		207	0.00582802		207	0.00686747		207	0.00859502		207	0.0107418		207	0.0131487
208	0.00158726		208	0.00267482		208	0.00446298		208	0.00582752		208	0.00686765		208	0.00859474		208	0.0107399		208	0.0131466
209	0.00158732		209	0.00267481		209	0.00446265		209	0.00582705		209	0.00686785		209	0.00859448		209	0.0107381		209	0.0131446
210	0.00158738		210	0.00267479		210	0.00446233		210	0.00582659		210	0.00686806		210	0.00859425		210	0.0107363		210	0.0131426
211	0.00158743		211	0.00267478		211	0.00446201		211	0.00582615		211	0.00686828		211	0.00859405		211	0.0107345		211	0.0131406
212	0.00158747		212	0.00267478		212	0.00446171		212	0.00582574		212	0.00686851		212	0.00859388		212	0.0107328		212	0.0131386
213	0.00158752		213	0.00267477		213	0.0044614		213	0.00582534		213	0.00686875		213	0.00859374		213	0.0107311		213	0.0131367
214	0.00158756		214	0.00267477		214	0.00446111		214	0.00582497		214	0.006869		214	0.00859362		214	0.0107294		214	0.0131347
215	0.0015876		215	0.00267478		215	0.00446082		215	0.00582461		215	0.00686925		215	0.00859352		215	0.0107277		215	0.0131328
216	0.00158763		216	0.00267479		216	0.00446054		216	0.00582428		216	0.0068695		216	0.00859344		216	0.0107262		216	0.013131
217	0.00158767		217	0.0026748		217	0.00446027		217	0.00582396		217	0.00686976		217	0.00859338		217	0.0107246		217	0.0131291
218	0.0015877		218	0.00267481		218	0.00446		218	0.00582367		218	0.00687003		218	0.00859334		218	0.0107231		218	0.0131273
219	0.00158772		219	0.00267483		219	0.00445975		219	0.00582339		219	0.00687029		219	0.00859331		219	0.0107216		219	0.0131254
220	0.00158774		220	0.00267485		220	0.0044595		220	0.00582314		220	0.00687056		220	0.0085933		220	0.0107201		220	0.0131236
221	0.00158776		221	0.00267487		221	0.00445926		221	0.0058229		221	0.00687082		221	0.00859331		221	0.0107187		221	0.0131218
222	0.00158778		222	0.0026749		222	0.00445902		222	0.00582268		222	0.00687108		222	0.00859332		222	0.0107173		222	0.0131201
223	0.00158779		223	0.00267493		223	0.00445879		223	0.00582248		223	0.00687134		223	0.00859334		223	0.010716		223	0.0131183
224	0.0015878		224	0.00267496		224	0.00445857		224	0.00582229		224	0.0068716		224	0.00859337		224	0.0107147		224	0.0131166
225	0.00158781		225	0.002675		225	0.00445836		225	0.00582213		225	0.00687185		225	0.00859341		225	0.0107134		225	0.0131148
226	0.00158781		226	0.00267504		226	0.00445816		226	0.00582198		226	0.0068721		226	0.00859345		226	0.0107122		226	0.0131131
227	0.00158781		227	0.00267508		227	0.00445797		227	0.00582185		227	0.00687233		227	0.0085935		227	0.010711		227	0.0131114
228	0.0015878		228	0.00267513		228	0.00445778		228	0.00582173		228	0.00687256		228	0.00859355		228	0.0107099		228	0.0131097
229	0.0015878		229	0.00267517		229	0.0044576		229	0.00582163		229	0.00687278		229	0.00859359		229	0.0107088		229	0.013108
230	0.00158779		230	0.00267522		230	0.00445743		230	0.00582154		230	0.00687299		230	0.00859364		230	0.0107077		230	0.0131063
231	0.00158778		231	0.00267527		231	0.00445726		231	0.00582147		231	0.00687319		231	0.00859368		231	0.0107067		231	0.0131046
232	0.00158776		232	0.00267533		232	0.00445711		232	0.00582142		232	0.00687338		232	0.00859372		232	0.0107057		232	0.0131029
233	0.00158774		233	0.00267538		233	0.00445696		233	0.00582137		233	0.00687355		233	0.00859375		233	0.0107047		233	0.0131013
234	0.00158772		234	0.00267544		234	0.00445682		234	0.00582135		234	0.00687371		234	0.00859378		234	0.0107038		234	0.0130996
235	0.0015877		235	0.0026755		235	0.00445669		235	0.00582133		235	0.00687386		235	0.00859379		235	0.0107029		235	0.0130979
236	0.00158767		236	0.00267556		236	0.00445657		236	0.00582133		236	0.00687399		236	0.0085938		236	0.0107021		236	0.0130963
237	0.00158764		237	0.00267563		237	0.00445645		237	0.00582134		237	0.0068741		237	0.00859379		237	0.0107013		237	0.0130946
238	0.00158761		238	0.0026757		238	0.00445634		238	0.00582136		238	0.0068742		238	0.00859377		238	0.0107006		238	0.013093
239	0.00158758		239	0.00267576		239	0.00445624		239	0.00582139		239	0.00687428		239	0.00859374		239	0.0106999		239	0.0130913
240	0.00158754		240	0.00267583		240	0.00445615		240	0.00582143		240	0.00687434		240	0.00859369		240	0.0106992		240	0.0130896
241	0.0015875		241	0.00267591		241	0.00445607		241	0.00582148		241	0.00687439		241	0.00859363		241	0.0106985		241	0.013088
242	0.00158746		242	0.00267598		242	0.00445599		242	0.00582154		242	0.00687441		242	0.00859355		242	0.0106979		242	0.0130863
243	0.00158742		243	0.00267605		243	0.00445592		243	0.00582161		243	0.00687442		243	0.00859345		243	0.0106974		243	0.0130846
244	0.00158738		244	0.00267613		244	0.00445586		244	0.00582168		244	0.0068744		244	0.00859333		244	0.0106968		244	0.013083
245	0.00158733		245	0.00267621		245	0.0044558		245	0.00582177		245	0.00687437		245	0.0085932		245	0.0106963		245	0.0130813
246	0.00158728		246	0.00267629		246	0.00445575		246	0.00582186		246	0.00687432		246	0.00859304		246	0.0106959		246	0.0130796
247	0.00158723		247	0.00267637		247	0.00445571		247	0.00582195		247	0.00687424		247	0.00859286		247	0.0106954		247	0.013078
248	0.00158718		248	0.00267645		248	0.00445568		248	0.00582206		248	0.00687415		248	0.00859266		248	0.0106951		248	0.0130763
249	0.00158713		249	0.00267653		249	0.00445565		249	0.00582216		249	0.00687404		249	0.00859245		249	0.0106947		249	0.0130746
250	0.00158708		250	0.00267661		250	0.00445563		250	0.00582228		250	0.0068739		250	0.0085922		250	0.0106944		250	0.0130729
251	0.00158703		251	0.00267669		251	0.00445561		251	0.00582239		251	0.00687375		251	0.00859194		251	0.0106941		251	0.0130712
252	0.00158697		252	0.00267678		252	0.0044556		252	0.00582251		252	0.00687358		252	0.00859166		252	0.0106938		252	0.0130695
253	0.00158692		253	0.00267686		253	0.0044556		253	0.00582263		253	0.00687339		253	0.00859135		253	0.0106936		253	0.0130678
254	0.00158686		254	0.00267695		254	0.0044556		254	0.00582276		254	0.00687318		254	0.00859103		254	0.0106934		254	0.0130661
255	0.00158681		255	0.00267704		255	0.00445561		255	0.00582288		255	0.00687295		255	0.00859068		255	0.0106932		255	0.0130644
256	0.00158675		256	0.00267712		256	0.00445562		256	0.005823		256	0.0068727		256	0.00859031		256	0.010693		256	0.0130627
257	0.0015867		257	0.00267721		257	0.00445564		257	0.00582313		257	0.00687244		257	0.00858993		257	0.0106929		257	0.013061
258	0.00158664		258	0.0026773		258	0.00445566		258	0.00582325		258	0.00687216		258	0.00858952		258	0.0106928		258	0.0130593
259	0.00158659		259	0.00267738		259	0.00445569		259	0.00582338		259	0.00687187		259	0.0085891		259	0.0106927		259	0.0130575
260	0.00158654		260	0.00267747		260	0.00445572		260	0.0058235		260	0.00687157		260	0.00858866		260	0.0106926		260	0.0130558
261	0.00158648		261	0.00267756		261	0.00445575		261	0.00582362		261	0.00687125		261	0.00858821		261	0.0106926		261	0.0130541
262	0.00158643		262	0.00267764		262	0.00445579		262	0.00582373		262	0.00687093		262	0.00858774		262	0.0106926		262	0.0130524
263	0.00158638		263	0.00267773		263	0.00445583		263	0.00582384		263	0.00687059		263	0.00858727		263	0.0106926		263	0.0130507
264	0.00158634		264	0.00267782		264	0.00445587		264	0.00582395		264	0.00687025		264	0.00858678		264	0.0106926		264	0.013049
265	0.00158629		265	0.0026779		265	0.00445592		265	0.00582405		265	0.0068699		265	0.00858629		265	0.0106926		265	0.0130473
266	0.00158625		266	0.00267799		266	0.00445596		266	0.00582415		266	0.00686955		266	0.00858579		266	0.0106926		266	0.0130457
267	0.00158621		267	0.00267807		267	0.00445601		267	0.00582424		267	0.0068692		267	0.00858529		267	0.0106927		267	0.013044
268	0.00158617		268	0.00267816		268	0.00445606		268	0.00582433		268	0.00686884		268	0.0085848		268	0.0106927		268	0.0130423
269	0.00158614		269	0.00267824		269	0.00445612		269	0.00582441		269	0.0068685		269	0.0085843		269	0.0106928		269	0.0130407
270	0.00158611		270	0.00267832		270	0.00445617		270	0.00582448		270	0.00686815		270	0.00858382		270	0.0106928		270	0.0130391
271	0.00158608		271	0.00267841		271	0.00445622		271	0.00582454		271	0.00686782		271	0.00858334		271	0.0106929		271	0.0130375
272	0.00158605		272	0.00267849		272	0.00445627		272	0.00582459		272	0.0068675		272	0.00858288		272	0.0106929		272	0.0130359
273	0.00158604		273	0.00267857		273	0.00445632		273	0.00582464		273	0.00686719		273	0.00858244		273	0.010693		273	0.0130344
274	0.00158602		274	0.00267864		274	0.00445637		274	0.00582467		274	0.00686691		274	0.00858202		274	0.010693		274	0.0130329
275	0.00158601		275	0.00267872		275	0.00445642		275	0.0058247		275	0.00686664		275	0.00858163		275	0.010693		275	0.0130314
276	0.00158601		276	0.0026788		276	0.00445646		276	0.00582471		276	0.0068664		276	0.00858128		276	0.0106931		276	0.01303
277	0.00158601		277	0.00267887		277	0.0044565		277	0.00582472		277	0.00686619		277	0.00858096		277	0.0106931		277	0.0130286
278	0.00158602		278	0.00267894		278	0.00445654		278	0.00582471		278	0.00686601		278	0.00858069		278	0.0106931		278	0.0130273
279	0.00158603		279	0.00267901		279	0.00445657		279	0.0058247		279	0.00686587		279	0.00858046		279	0.010693		279	0.013026
280	0.00158605		280	0.00267908		280	0.0044566		280	0.00582467		280	0.00686577		280	0.00858029		280	0.010693		280	0.0130247
281	0.00158608		281	0.00267915		281	0.00445663		281	0.00582462		281	0.00686572		281	0.00858019		281	0.0106929		281	0.0130236
282	0.00158611		282	0.00267921		282	0.00445664		282	0.00582457		282	0.00686572		282	0.00858015		282	0.0106928		282	0.0130224
283	0.00158616		283	0.00267928		283	0.00445665		283	0.0058245		283	0.00686578		283	0.00858019		283	0.0106927		283	0.0130214
284	0.00158621		284	0.00267934		284	0.00445666		284	0.00582443		284	0.0068659		284	0.00858031		284	0.0106925		284	0.0130204
285	0.00158627		285	0.0026794		285	0.00445665		285	0.00582433		285	0.00686608		285	0.00858053		285	0.0106923		285	0.0130196
286	0.00158634		286	0.00267945		286	0.00445664		286	0.00582423		286	0.00686634		286	0.00858084		286	0.0106921		286	0.0130188
287	0.00158642		287	0.0026795		287	0.00445662		287	0.00582411		287	0.00686668		287	0.00858126		287	0.0106918		287	0.0130181
288	0.00158651		288	0.00267955		288	0.00445659		288	0.00582398		288	0.00686711		288	0.0085818		288	0.0106914		288	0.0130175
289	0.0015866		289	0.0026796		289	0.00445654		289	0.00582383		289	0.00686763		289	0.00858247		289	0.010691		289	0.013017
290	0.00158671		290	0.00267965		290	0.00445649		290	0.00582368		290	0.00686824		290	0.00858327		290	0.0106906		290	0.0130166
291	0.00158683		291	0.00267969		291	0.00445642		291	0.0058235		291	0.00686897		291	0.00858422		291	0.0106901		291	0.0130164
292	0.00158697		292	0.00267973		292	0.00445634		292	0.00582332		292	0.0068698		292	0.00858533		292	0.0106895		292	0.0130162
293	0.00158711		293	0.00267976		293	0.00445624		293	0.00582312		293	0.00687076		293	0.00858661		293	0.0106888		293	0.0130163
294	0.00158727		294	0.0026798		294	0.00445613		294	0.00582291		294	0.00687185		294	0.00858806		294	0.0106881		294	0.0130164
295	0.00158744		295	0.00267983		295	0.00445601		295	0.00582269		295	0.00687308		295	0.00858971		295	0.0106873		295	0.0130168
296	0.00158763		296	0.00267985		296	0.00445587		296	0.00582245		296	0.00687445		296	0.00859156		296	0.0106865		296	0.0130173
297	0.00158782		297	0.00267987		297	0.00445571		297	0.0058222		297	0.00687598		297	0.00859363		297	0.0106855		297	0.0130179
298	0.00158804		298	0.00267989		298	0.00445553		298	0.00582195		298	0.00687767		298	0.00859593		298	0.0106845		298	0.0130188
299	0.00158827		299	0.00267991		299	0.00445533		299	0.00582167		299	0.00687953		299	0.00859847		299	0.0106833		299	0.0130198
300	0.00158851		300	0.00267992		300	0.00445512		300	0.00582139		300	0.00688158		300	0.00860127		300	0.0106821		300	0.0130211

## Sheet: Fig6
4.40581	ul/s		18.2931	ul/s		51.53	ul/s
Lam	P(Mpa)		Lam	P(Mpa)		Lam	P(Mpa)
1	0		1	0		1	0
1.12815	0.00183343		1.13229	0.00202366		1.13216	0.00238064
1.23237	0.0034402		1.2393	0.00404731		1.23908	0.00476128
1.32143	0.00504696		1.33047	0.00607097		1.33017	0.00714192
1.39988	0.00665373		1.4106	0.00809462		1.41025	0.00952256
1.4704	0.00826049		1.48254	0.0101183		1.48214	0.0119032
1.53473	0.00986726		1.5481	0.0121419		1.54767	0.0142838
1.59408	0.011474		1.60854	0.0141656		1.60807	0.0166645
1.64932	0.0130808		1.66475	0.0161892		1.66424	0.0190451
1.70108	0.0146876		1.71739	0.0182129		1.71686	0.0214258
1.74987	0.0162943		1.767	0.0202366		1.76644	0.0238064
1.79608	0.0179011		1.81396	0.0222602		1.81338	0.026187
1.84003	0.0195078		1.85861	0.0242839		1.858	0.0285677
1.88198	0.0211146		1.90122	0.0263075		1.90059	0.0309483
1.92213	0.0227214		1.94199	0.0283312		1.94134	0.033329
1.96067	0.0243281		1.98112	0.0303548		1.98045	0.0357096
1.99776	0.0259349		2.01876	0.0323785		2.01808	0.0380902
2.03351	0.0275417		2.05505	0.0344021		2.05435	0.0404709
2.06805	0.0291484		2.0901	0.0364258		2.08938	0.0428515
2.10148	0.0307552		2.12402	0.0384494		2.12328	0.0452322
2.13387	0.032362		2.15688	0.0404731		2.15613	0.0476128
2.16531	0.0339687		2.18877	0.0424968		2.18801	0.0499934
2.19586	0.0355755		2.21976	0.0445204		2.21898	0.0523741

## Sheet: Fig7
average experimental data	t	abaqus fit
1	0.01	0.01	1
0.986547	5	7.5	0.988628
0.979579	10	15	0.978906
0.97348	15	22.5	0.970594
0.968259	20	30	0.963489
0.963783	25	37.5	0.957414
0.959932	30	45	0.952221
0.956604	35	52.5	0.947782
0.953709	40	60	0.943986
0.951169	45	67.5	0.940741
0.948919	50	75	0.937967
0.946903	55	82.5	0.935596
0.945075	60	90	0.933568
0.943398	65	97.5	0.931835
0.941841	70	105	0.930353
0.940381	75	112.5	0.929086
0.938998	80	120	0.928003
0.937679	85	127.5	0.927078
0.936416	90	135	0.926286
0.935203	95	142.5	0.925609
0.934037	100	150	0.925031
0.932916	105	157.5	0.924536
0.931843	110	165	0.924114
0.930819	115	172.5	0.923752
0.929848	120	180	0.923443
0.928932	125	187.5	0.923179
0.928075	130	195	0.922953
0.92728	135	202.5	0.92276
0.926549	140	210	0.922595
0.925883	145	217.5	0.922454
0.925284	150	225	0.922333
0.924751	155	232.5	0.92223
0.924282	160	240	0.922142
0.923874	165	247.5	0.922067
0.923524	170	255	0.922002
0.923226	175	262.5	0.921947
0.922975	180	270	0.9219
0.922765	185	277.5	0.92186
0.922587	190	285	0.921825
0.922434	195	292.5	0.921796
0.922303	200	300	0.921771
0.92218	205
0.922058	210
0.921934	215
0.921804	220
0.92167	225
0.921532	230
0.921398	235
0.921278	240
0.921188	245
0.921134	250
0.921104	255
0.921076	260
0.921053	265
0.921026	270
0.921003	275
0.920992	280
0.920992	285
0.920992	290
0.920992	295
0.920992	300
